# Supplementary material for: openFrame: A modular, sustainable, open microscopy platform with single‐shot, dual‐axis optical autofocus module providing high precision and long range of operation
Source: J Microsc. 2023 Sep 27;292(2):64–77. doi: 10.1111/jmi.13219 (PMC10953376; doi:10.1111/jmi.13219)
Supplement: Supplementary file 6 — Supporting information 2 [file JMI-292-64-s005.xlsx]

## Sheet:  openFrame components
Hardware components for motorised openFrame fluorescence microscope (for latest version see https://www.imperial.ac.uk/photonics/research/biophotonics/instruments--software/fluorescence-microscopy/openframe/)
Item	Multiple openFrame components?	Cairn part #	Cairn part qty	Equivalent openFrame part #s	Indicative price (£)	Quantity	CAD available (permissive licence)	Purpose/notes	Additional parts needed for functional layer
openFrame base plate	No	P1500/BAS/000	1	OF-LL-BP	389	1	Y	Allows for attachment of microscope frame to optical bench	4x M4x12 countersunk screws for 2x OF-CL-LC (e.g. Accu, SPK-M4-12-A2)
									2x springs for 2x OF-CL-LC (e.g. (Lee Spring, LCM035A 08 S)
									2x 4mm x 6mm dowel pins (e.g. Accu, HDP-4-6-A1)
openFrame 80mm layer base (configured for 2-position slider)	Yes	P1500/080/000	1	OF-LL-80	2687	1	Y	Allows for coupling out of fluorescence light. Cairn version comes with 2x 4mm x 6mm dowel pins (Accu, HDP-4-6-A1)	4x M4x12 countersunk screws for 2x OF-CL-LC (e.g. Accu, SPK-M4-12-A2)
		P1500/CMT/080	2	OF-CL-LC		2	Y	Each OF-CL-LC comes with 1x spring (Lee Spring, LCM035A 08 S and 2x M4x12 screws (Accu, SPK-M4-12-A2) in the Cairn part	2x springs for 2x OF-CL-LC (e.g. (Lee Spring, LCM035A 08 S)
		P1500/DCS/000	1	OF-CL-SM2		2	Y		2x 4mm x 6mm dowel pins (e.g. Accu, HDP-4-6-A1)
				OF-AD-SBSM2-CM		2	Y		2x 4mm x 6mm dowel pins (e.g. Accu, HDP-4-6-A1)
				OF‐AC‐2P‐OD		2	Y
				OF-IN-2P-OD		1	Y
				OF‐AD‐HA‐IN‐2P‐OD		4	Y
				OF‐HA‐2P‐OD		2	Y
		P1500/MIR/000	2			2	N	(This is a mirror)
openFrame 80mm layer base (configured for single position mirror)	Yes	P1500/080/000	1	OF-LL-80	1119	1	Y	Allows for coupling out of fluorescence light. Cairn version comes with 2x 4mm x 6mm dowel pins (Accu, HDP-4-6-A1)	Mirror prism (e.g. Edmund 89-632)
		P1500/CMT/080	1	OF-CL-LC		2	Y	Each OF-CL-LC comes with 1x spring (Lee Spring, LCM035A 08 S and 2x M4x12 screws (Accu, SPK-M4-12-A2) in the Cairn part	4x M4x12 countersunk screws for 2x OF-CL-LC (e.g. Accu, SPK-M4-12-A2)
		P1500/BLK/SM2	1	OF-PP-SM2		1	Y		2x springs for 2x OF-CL-LC (e.g. (Lee Spring, LCM035A 08 S)
		P1500/INS/000	1	OF-CL-SM2		1	Y		2x 4mm x 6mm dowel pins (e.g. Accu, HDP-4-6-A1)
		P1500/SPT/000	1	OF-AD-SBSM2-CM		1	Y
				OF-IN-65-MCH		1	Y
				OF‐AD‐MCH‐M45		1	Y
				OF-AC-00		1	Y
openFrame tube lens layer	No	P1500/030/000	1	OF-LL-TL	263	1	Y	Allows tube lens to be attached to layer above whilst not protruding too much into the layer below. Cairn version comes with 2x 4mm x 6mm dowel pins (Accu, HDP-4-6-A1)	Tube lens
				OF-AD-SM2-TL-NIKON	195	0/1	Y	Allows fitting of Nikon tube lens	4x M4x12 countersunk screws for 2x OF-CL-LC (e.g. Accu, SPK-M4-12-A2)
				OF-AD-SM2-TL-OLYMPUS	475	0/1	Y	Allows fitting of Olympus tube lens	2x springs for 2x OF-CL-LC (e.g. (Lee Spring, LCM035A 08 S)
				OF-CL-LC		2	Y	Each OF-CL-LC comes with 1x spring (Lee Spring, LCM035A 08 S and 2x M4x12 screws (Accu, SPK-M4-12-A2) in the Cairn part	2x 4mm x 6mm dowel pins (e.g. Accu, HDP-4-6-A1)
openFrame 65mm layer with 2 ports (configured for use as excitation layer)	Yes	P1500/065/000	1	OF-LL-65	727	1	Y	Allows coupling in of illumination light. Cairn version comes with 2x 4mm x 6mm dowel pins (Accu, HDP-4-6-A1)	Cube, dichroic, filters
		Part of P1500/065/000	N/A	OF-CL-LC		2	Y	Each OF-CL-LC comes with 1x spring (Lee Spring, LCM035A 08 S and 2x M4x12 screws (Accu, SPK-M4-12-A2) in the Cairn part	4x M4x12 countersunk screws for 2x OF-CL-LC (e.g. Accu, SPK-M4-12-A2)
		P1500/INS/000	1	OF-IN-65-MCH		1	Y		2x springs for 2x OF-CL-LC (e.g. (Lee Spring, LCM035A 08 S)
		P1500/BLK/035	1	OF-PP-SM30		1	Y		2x 4mm x 6mm dowel pins (e.g. Accu, HDP-4-6-A1)
		P1500/EPI/030	1	OF-CL-SM30		1	Y
		P1500/BLK/035	1	OF-AC-00		1	Y
openFrame focus layer	Yes	P1500/00Z/000	1	OF-LL-FL-MOT	1011	1	Y	Allows focussing via objective translation and coupling in of autofocus light	PI Q.545 and driver
		P1500/BLK/035	1	OF-PP-SM30		1	Y	Port plug	Objective
		P1500/PZO/MNT	1	OF-AD-FL-PZ-PI-Q545		1	Y	openFrame, Adapter, From Focussing layer To Piezo Z-stage for PI Q545	4x M4x12 countersunk screws for 2x OF-CL-LC (e.g. Accu, SPK-M4-12-A2)
		Part of P1500/00Z/000	N/A	OF-AD-PZ-PI-Q545-OBH		1	Y		2x springs for 2x OF-CL-LC (e.g. (Lee Spring, LCM035A 08 S)
		Part of P1500/00Z/000	N/A	OF-AD-OBH-M25-60		1	Y		2x 4mm x 6mm dowel pins (e.g. Accu, HDP-4-6-A1)
		Part of P1500/00Z/000	N/A	OF-AD-M25-RMS-45		0/1	Y	only needed for RMS objectives
openFrame stage plate adpater layer	No	P1500/STG/000	1	OF-LL-SP	325	1	Y	Allows easy attachment of microscope stage to openFrame	2x 4mm x 6mm dowel pins (e.g. Accu, HDP-4-6-A1)
		Part of P1500/STG/000	N/A	e.g. OF-AD-SP-ZAB-PZ-PI-Q545					Adapter to stage
openFrame transilluminator	Yes	P1136/001/000	1	OF-AD-SP-TI-PILLAR	473	1	Y	Allows for attachment of transilluminator	LED
		Part of P1136/001/000	N/A	OF-TI-PILLAR		1	Y	Transillumination pillar
		Part of P1136/001/000	N/A	OF-AD-TI-PILLAR-TI-ARM		1	Y
		Part of P1136/001/000	N/A	OF-TI-ARM		1	Y
		Part of P1136/001/000	N/A	OF-AD-TI-ARM-SM2		1	Y
Interlocked safety cover for slide holder	No	Standard printed	S1500/ISL/001		309.25	0/1	N	Reccommended for safety reasons
		High quality printed	S1500/ISL/002		428	0/1	N
		CNC machined	S1500/ISL/003		739.6	0/1	N
Interlocked safety cover for multiwell plates	No	Standard printed	S1500/IMW/001		309.25	0/1	N	Reccommended for safety reasons
		High quality printed	S1500/IMW/002		428	0/1	N
		CNC machined	S1500/IMW/003		739.6	0/1	N
Dichroic cube	No	N/A	Can use CM1-DCH/M		141.5	1	N	Alternative cubes can also be used	Filters and dichroic
Cairn Prices updated 25/07/2023

## Sheet: openFrame nomenclature
Nomenclature		Component type									Code	Item	Notes
OpenFrame		Layer	-	Size/function	-		-		-
OF	-	LL	-	65	-		-		-		OF-LL-65	openFrame, Layer, 65mm
OF	-	LL	-	80	-		-		-		OF-LL-80	openFrame, Layer, 80mm
OF	-	LL	-	TL	-		-		-		OF-LL-TL	openFrame, Layer, tube lens spacer
OF	-	LL	-	BP	-		-		-		OF-LL-BP	openFrame, Layer, base plate
OF	-	LL	-	SP	-		-		-		OF-LL-SP	openFrame, Layer, stage plate	Separate pieces needed to adapt to each stage (see adapters)
OF	-	LL	-	FL	-	MOT	-		-		OF-LL-FL-MOT	openFrame, Layer, Focusing Layer, motorised z options
		Layer Insert	-	Size/function	-	Insert	-	Type	-
OF	-	IN	-	MCH	-		-		-		OF-IN-MCH	openFrame, Layer insert, For holding mirror/cube via adapter	Mirror/cube holder insert
OF	-	IN	-	2P	-	OD	-		-		OF-IN-2P-OD	openFrame, Layer insert, For 2-position slider, Positions go Opposite Direction ports	Port switching insert
		Port Plug	-	Size/function	-		-		-
OF	-	PP	-	SM30	-		-		-		OF-PP-SM30	openFrame, Port plug, For SM30 tube OD	SM30 has 35mm OD
OF	-	PP	-	SM2	-		-		-		OF-PP-SM2	openFrame, Port plug, For SM2 tube OD	SM2 has 55.9mm OD
		Aperture Cover plate	-	Size/function	-		-		-
OF	-	AC	-	00	-		-		-		OF-AC-00	openFrame, Aperture cover plate, Type 00	Works for OF-LL-65, OF-LL-FL-XXXX
OF	-	AC	-	2P-OD	-		-		-		OF-AC-2P-OD	openFrame, Aperture cover plate, For OF-IN-2P-OD
		Clamp	-	Size/function	-		-		-
OF	-	CL	-	LC			-		-		OF-CL-LC	openFrame, clamp, For attaching layers	2 clamps per layer
OF	-	CL	-	SM30	-		-		-		OF-CL-SM30	openFrame, C-clamp, For SM30 OD	SM30 has 35mm OD
OF	-	CL	-	SM2	-		-		-		OF-CL-SM2	openFrame, C-clamp, For SM2 OD	SM30 has 35mm OD
		Handle	-	For	-		-		-
OF	-	HA	-	2P-OD	-		-		-		OF-HA-2P-OD	openFrame, Handle, For OF-IN-2P-OD
OF	-	HA	-	AC-00	-		-		-		OF-HA-AC-00	openFrame, Handle, For OF-AC-00
		Transilluminator	-	Size/function	-		-		-
OF	-	TI	-	PILLAR	-		-		-		OF-TI-PILLAR	openFrame, Transilluminator, Basic pillar with stage mounting attachment
OF	-	TI	-	ARM	-		-		-		OF-TI-ARM	openFrame, Transilluminator, Basic arm
		Adapter	-	From	-	To	-	Type	-	Subvariant
OF	-	AD	-	SBSM30	-	CM	-		-		OF-AD-SBSM30-CM	openFrame, Adapter, From SM30 smoothbore, To C-mount	Uses SM30 tube OD
OF	-	AD	-	SBSM2	-	CM	-		-		OF-AD-SBSM2-CM	openFrame, Adapter, From SM2 smoothbore, To C-mount	Uses SM2 tube OD
OF	-	AD	-	SP	-	TI-PILLAR	-		-		OF-AD-SP-TI-PILLAR	openFrame, Adapter, From stage plate, To transillumination pillar
OF	-	AD	-	TI-PILLAR	-	Ti-ARM	-		-		OF-AD-TI-PILLAR-TI-ARM	openFrame, Adapter, From transillumination pillar, To transillumination arm
OF	-	AD	-	TI-ARM	-	LED	-	CAIRN	-		OF-AD-TI-ARM-LED-CAIRN	openFrame, Adapter, From transillumination arm, To LED holder for Cairn LEDs
OF	-	AD	-	MCH	-	M45	-		-		OF-AD-MCH-M45	openFrame, Adapter, From OF-IN-65-MCH, To hold a 45 degree mirror (e.g. Edmund 89-632)
OF	-	AD	-	FL	-	PZ-PI	-	Q545	-		OF-AD-FL-PZ-PI-Q545	openFrame, Adapter, From Focussing layer To Piezo Z-stage for PI Q545
OF	-	AD	-	SP	-	ZAB	-	PZ-PI	-	Q545	OF-AD-SP-ZAB-PZ-PI-Q545	openFrame, Adapter, From stage plate, To Zaber stage, Assuming motorised PI piezoelectric Z-stage, with PI Q.545 stage
OF	-	AD	-	PZ-PI	-	Q545	-	OBH	-		OF-AD-PZ-PI-Q545-OBH	openFrame, Adapter, From PI Q.545 piezo, To objective holder
OF	-	AD	-	OBH	-	M25	-	60	-		OF-AD-OBH-M25-60	openFrame, Adapter, From Objective holder, To M25x0.75 thread, For 60mm parfocal distance objectives
OF	-	AD	-	M25	-	RMS	-	45	-		OF-AD-M25-RMS-45	openFrame, Adapter, From M25x0.75 thread for 60mm parfocal distance objectives, To RMS thread, For 45mm parfocal distance objectives
OF	-	AD	-	SM2	-	TL	-	NIKON	-		OF-AD-SM2-TL-NIKON	openFrame, Adapter, From SM2, To Nikon Tube lens thread
OF	-	AD	-	SM2	-	TL	-	OLYMPUS	-		OF-AD-SM2-TL-OLYMPUS	openFrame, Adapter, From SM2, To Olympus Tube lens thread
OF	-	AD	-	LL	-	SM1	-		-		OF-AD-LL-SM1	openFrame, Adapter, From Layer, To SM1
OF	-	AD	-	HA	-	IN-2P-OD	-		-		OF-AD-HA-IN-2P-OD	openFrame, Adapter, From handle, To OF-IN-2P-OD

## Sheet: OF-LL-65 openExcite
openExcite, including manual control of excitation beam (e.g. for HILO, TIRF)
Baseline components
Common components for options (A) and (B)
Item	Part #	Manufacturer	Quantity	Price (£)	Purpose/notes
30mm diameter Tube lens [150mm] from Edmund	#32-502	Thorlabs	1	104.55	Focuses illumination light down to objective back aperture (Focal length may need to be extended if there is more than ~100mm of optical path from this lens to the objective flange)
Fibre collimating lens [45mm]	AC254-045-A	Thorlabs	1	65.51	Collimates illumination light
Laser delivery (multimode, 105 um diameter core, 0.1 NA) optical fibre	FG105LVA custom patch cord	Thorlabs	1	CUSTOM	FC-APC termination at the illuminator end is recommended to reduce power being back-coupled into source laser(s). NA and MMF diameter can be changed to adjust, e.g., excitation field of illumination, opportunity for TIRF. An armoured fibre is preferred for safety reasons
Fibre connector [FC-APC]	SM1FCA	Thorlabs	1	26.87	For attching fibre to openExcite module
90 degree kinematic mount (elliptical hole)	KCB1E/M	Thorlabs	1	163.85	Allows mounting/control of steering mirror
1" elliptical mirror (EO2 coating)	BBE1-E02	Thorlabs	1	95.88	Steering mirror
SM1 to SM30 adapter	SM1A16	Thorlabs	1	18.32	Couples steering mirror holder to SM30 tube
Tube lens tube (30mm ID, 3" long)	SM30L30	Thorlabs	2	33.2	Extends tube system
Tube lens tube (30mm ID, 2" long)	SM30L20	Thorlabs	1	28.91	Holds lens for focusing beam onto objective back aperture and allows coupling to microscope frame via SM30 clamp
Slotted lens tube for collimating lens	SM1L30C	Thorlabs	1	58.09	Allows adjustment of collimating lens
Need to choose (A) or (B):
A) Simplest openExcite module
Lens tube (1.5")	SM1L15	Thorlabs	1	12.74	Extends tube system
B) openExcite with power attenuation
Filter slider	CFS1/M	Thorlabs	1	133.64	Allows for sliding of filters into/out of the beam path
1" diameter ND filter	CHOOSE AS APPROPRIATE		1	CUSTOM	Attenuates excitation beam
Lens tube (0.5")	SM1L05	Thorlabs	1	10.22	Extends tube system
SM1 tube coupler	SM1T2	Thorlabs	1	17.39	Allows connection of tube ends of same gender
Optional support for openExcite module
Lens tube clamp	SM1TC	Thorlabs	1	36.9	To support openExcite module in case of accidental knocks, etc.
75mm post holder [CHECK LENGTH]	UPH75/M	Thorlabs	1	27.31
Post swivel base	UPHA	Thorlabs	1	17.74
75mm post [CHECK LENGTH]	TR75/M	Thorlabs	1	4.61
Note: it is esential that the laser beam path is fully enclosed to ensure laser safety
Thorlabs and Edmund prices updated on 19/05/2023

## Sheet: OF-LL-80 camera port
Basic openFrame camera layer - single port
You will need a camera - some options are listed here
Item	Part #	Manufacturer	Quantity	Price (£)	Purpose/notes
CellCam Kikker 100MT camera for fluorescence imaging	DCC/KIK/003	Cairn	0/1	3325	monochrome TE-cooled CMOS with with back-illuminated SONY IMX492 CMOS sensor
Trigger box for CellCam Kikker	P555/MM/KIK	Cairn	0/1	650	trigger box for CellCam Kikker
CellCam Centro 200MR CMOS for lower-cost fluorescence	DCC/CEN/000	Cairn	0/1	1238	monochrome fan-cooled CMOS with SONY IMX183 sensor
CellCam Rana 200CR colour CMOS	DCC/RAN/000	Cairn	0/1	971.66	colour fan-cooled CMOS with SONY IMX183 sensor
Need to choose between (A), (B) or (C)
(A) Simplest implementation using tube lens layer inside openFrame stack
openFrame, Adapter, From SM2 smoothbore, To C-mount	OF-AD-SBSM2-CM	Cairn	0/1	100	Allows coupling of camera to SM2 layer via clamp - included in OF-LL-80 if purchaed from Cairn
(B) Implementation using tube lens layer inside openFrame stack and Thorlabs parts as opposed to OF-AD-SBSM2-CM
SM2 threaded tube 3"	SM2L30	Thorlabs	1	29.99	Allows coupling to 80mm SM2 layer via clamp
SM2 to SM1 adapter	SM1A2	Thorlabs	1	20.88	Allows coupling of SM2 layer to c-mount adapter
SM1 to c-mount adapter	SM1A10	Thorlabs	1	16.37	Allows coupling of camera to tube system
(C) Implementation using external tube lens instead of using tube lens layer inside openFrame stack, e.g. to add image splitter, etc.
Tube lens (to be mounted in SM2 tube)	e.g., Nikon #58-520	Edmund Optics	1	305.15	Focuses light onto image plane
SM2 threaded tube 6"	SM2E60	Thorlabs	1	53.51	Allows coupling to 80mm SM2 layer via clamp
SM2 threaded tube 3"	SM2L30	Thorlabs	1	29.99	Extends tube system
SM2 to SM1 adapter	SM1A2	Thorlabs	1	20.88	Allows coupling of SM2 layer to c-mount adapter
SM1 to c-mount adapter	SM1A10	Thorlabs	1	16.37	Allows coupling of camera to tube system
Optional upgrade:
Non-rotating translating SM1 mount	SM1ZM	Thorlabs	1	142.38	Allows fine adjustment of focus of camera image
Thorlabs and Edmund prices updated on 19/05/2023
Cairn Prices updated 25/07/2023

## Sheet: openAF (cage system)
openAF - optical autofocus components for use with oil-immersion objective lenses
Choose between common components with (A) self-built cage-based assembly, (B) prefabricated mechanical assembly, or (C) Premade system
Common optomechanics/light source/detection components for options (A) and (B). Not needed for option (C)
Item	Part #	Manufacturer	Quantity	Price	Total	Notes
Autofocus short-pass dichroic (e.g.) Edmund Optics	69-220	Edmund Optics	1	140.25	140.25
50:50 beamsplitter	47-026	Edmund Optics	1	130.05	130.05
Cylindrical lens CL1	LJ1227L1-B	Thorlabs	1	77.75	77.75
Cylindrical lens CL2	LJ1960L1-B	Thorlabs	1	54.82	54.82
Camera tube lens L5	AC254-200-B	Thorlabs	1	76.22	76.22
Superluminescent diode (wavelength to match autofocus dichroic), fibre-coupled	SLD‐840F50P05S‐TOSA9	Superlum Diodes Ltd	1	420	420
SLD mount with TEC	LDM9T/M	Thorlabs	1	689.06	689.06
Superluminescent diode driver	LDC205C	Thorlabs	1	889.94	889.94	It may be possible to use a cheaper diode power supply
Ø25 mm AR-Coated Absorptive Neutral Density Filter, 650-1050 nm	NE10A-B	Thorlabs	1	66.15	66.15
CMOS camera	CM3-U3-31S4M	FLIR	1	578	578
					3122.24
(A) Self-assembly openFocus optomechanics
Cage rods 1.5" x4	ER1.5-P4	Thorlabs	1	18.02	18.02
Cage rods 2" x4	ER2-P4	Thorlabs	2	18.8	37.6
Cage rods 4" x4	ER4-P4	Thorlabs	3	21.89	65.67
Cage rod holder x4	ERSCB-P4	Thorlabs	2	47.25	94.5
Dichroic holding cube	CM1-DCH/M	Thorlabs	1	141.5	141.5
SM1 cage plate (SM1 threaded)	CP33/M	Thorlabs	4	14.32	57.28
SM1 cage plate (SM05 threaded)	CP32/M	Thorlabs	1	15.19	15.19
Right angle kinematic mount	KCB1E/M	Thorlabs	2	163.85	327.7
Elliptical 1" mirrors	BBE1-E02	Thorlabs	2	95.88	191.76
Fibre connector [FC-APC] [CHOOSE FIBRE TYPE AS APPROPRIATE]	SM1FCA	Thorlabs	1	26.87	26.87	For attching fibre to AF
30mm cage translator for 1" optics	CXY1A	Thorlabs	2	151.1	302.2	One could be replaced with a kinematic mirror and some cage rods for the camera
SM1 to c-mount adapter	SM1A10	Thorlabs	1	16.37	16.37
75mm post holder [CHECK LENGTH NEEDED FOR YOUR SYSTEM]	UPH75/M	Thorlabs	3	27.31	81.93
Post swivel base	UPHA	Thorlabs	3	17.74	53.22
75mm post [CHECK LENGTH NEEDED FOR YOUR SYSTEM]	TR75/M	Thorlabs	3	4.61	13.83
CUSTOM CL PAIR HOLDER/SPACER	CUSTOM	CUSTOM	1		0
CUSTOM SHIELDING	CUSTOM	CUSTOM	1		0
					1443.64
(B) Prefabricated openFocus optomechanical assembly
Cairn openFocus module skeleton (optical/mechanical components not included) - this will require additional parts and assembly/alignment work	TBD	Cairn	1	1200	1200
(C) Complete openFocus - all components included
Cairn openFocus module - premade	TBD	Cairn	1	10000	10000
The openAF system can be adapted for use with air or water immersion objective lenses (working on reflection from lower surface of coverslip)
Thorlabs and Edmund prices updated on 19/05/2023
Cairn Prices updated 25/07/2023

## Sheet: Excitation sources
Multimode diode laser excitation sources
(no shielding parts included)
Item	Part #	Manufacturer	Quantity needed	Qty per unit	Price per unit (£, RS prices do not include VAT)	Price per unit (GBP)	Total (GBP)	Notes
Need to choose between (A) Self-assembly 4 line multimode diode laserbank, (B) 6 line proprietary multimode diode laserbank, (C) 7 line proprietary multimode diode laserbank, (D) Self-assembly single line laserbank, (E) other laser sources
(A) Self-assembly 4 line multimode diode laserbank (405/462/520/635 nm - other lasers and dicrhoics can be substituted to change wavelengths available)
405 nm, 350mW, (with laser driver)	LDM-405-350-C	Lasertack	1	1	EUR 328.30	285.621	285.621
462 nm, 1400mW, (with laser driver)	LDM-462-1400-C	Lasertack	1	1	EUR 406.66	353.794	353.794
520 nm, 1000mW, (with laser driver)	LDM-520-1000-C	Lasertack	1	1	EUR 554.99	482.841	482.841
635 nm, 700mW, (with laser driver)	LDM-638-700-C	Lasertack	1	1	EUR 345.83	300.872	300.872
Laser driver with TEC controller and Peltier cooler	PD-01359	Laser tack	4	1	EUR 135	117.45	469.8
Metal box	146-5333	RS	4	1	14.94	11.41	45.64
Copper post for laserbox	CUSTOM	CUSTOM	4	N/A		CUSTOM	CUSTOM
MB-5 box	401-9610	RS	4	1	10.22	10.22	40.88
Arduino Uno	769-7409	RS	4	1	20.55	20.55	82.2
Jumper wires	791-6454	RS	4	1	3.12	3.12	12.48
Jumper wires female/female	791-6450	RS	4	1	3.12	3.12	12.48
Resistor 29.4kO	683-3421	RS	4	25	0.525	0.525	0.084
Resistor 20kO	125-1166	RS	4	20	2.36	2.36	0.472
Capacitor 100nF	711-1396	RS	4	100	5.8	5.8	0.232
Headers	681-2988	RS	4	10	1.2	1.2	0.48
Solderable breadboard	897-1635	RS	4	1	1.57	1.57	6.28
DAC TLV5618	595-TLV5618AIP	Mouser	4	1	12.49	12.49	49.96
Kettle lead (IEC plug)	426-389	RS	4	1	9.2	9.2	36.8
Power socket	487-832	RS	4	1	6.22	6.22	24.88
USB cable	182-8833	RS	4	1	3.82	3.82	15.28
Power supply	880-8408	RS	4	1	20.89	20.89	83.56
Mirror mount 1/2"	KM05/M	Thorlabs	8	1	31.64	31.64	253.12
Mirror mount 1"	KM100	Thorlabs	1	1	31.39	31.39	31.39
Hex-key thumb screw	HKTS-5/64	Thorlabs	1	1	20.9	20.9	20.9
1/2" Mirror	BB05-E02	Thorlabs	8	1	41.78	41.78	334.24
1" Mirror	BB1-E02	Thorlabs	1	1	60.92	60.92	60.92
Pedestal post	PH20E/M	Thorlabs	13	1	20.09	20.09	261.17	Look for packs of 5
Posts	TR30/M	Thorlabs	13	1	4.04	4.04	52.52	Look for packs of 5
Clamping fork	CF125C/M	Thorlabs	13	1	9.44	9.44	122.72	Look for packs of 5
Beam combiner mount	FMP1/M	Thorlabs	3	1	13.81	13.81	41.43
SM1 cage plate	CP33/M	Thorlabs	3	1	14.32	14.32	42.96
Adjustable iris	SM1D12D	Thorlabs	1	1	57.44	57.44	57.44
Extension Rods	ER3-P4	Thorlabs	1	1	20.34	20.34	20.34
Extension Rods	ER05-P4	Thorlabs	2	1	15.57	15.57	31.14										27.31
XY mount	CXY1A	Thorlabs	1	1	151.1	151.1	151.1										17.74
Fibre plate FC/PC	SM1FC	Thorlabs	1	1	25.33	25.33	25.33										4.61
Fibre plate APC	SM1FCA	Thorlabs	1	1	26.87	26.87	26.87
Coupling lens	A260TM-A	Thorlabs	1	1	72.72	72.72	72.72
SM1 to M9 x 0.5 Lens Cell Adapter	S1TM09	Thorlabs	1	1	19.66	19.66	19.66
405/10nm OD4 12.5mm	65-072	Edmund Optics	1	1	136	136	136
467/10nm OD4 12.5mm	39-308	Edmund Optics	1	1	136	136	136
636/10nm OD4 12.5mm	65-106	Edmund Optics	1	1	136	136	136
427LP dichroic 25mm	86-389	Edmund Optics	1	1	225.25	225.25	225.25
480LP dichroic 25mm	86-391	Edmund Optics	1	1	191.25	191.25	191.25	482 no longer in stock (86-324)
613LP dichroic 25mm	86-394	Edmund Optics	1	1	225.25	225.25	225.25
						TOTAL	4980.36
(B) 6 line proprietary multimode diode laserbank (405/445/470/520/530/640 nm)
LDI-6 - 6 line laser diode illuminator (lines should match filter cube)	D89/15000-06	Cairn	1	1		14957	14957
Fibre patch cord for multiline illuminator	M93L02	Thorlabs	1	1		178.73	178.73
						TOTAL	15135.8
(C) 7 line proprietary multimode diode laserbank (405/445/470/520/530/555/640 nm)
LDI-7 - 7 line laser diode illuminator (lines should match filter cube)	D89/15000-07	Cairn	1	1		22255.8	22255.8
Fibre patch cord for multiline illuminator	BFY400LS02	Thorlabs	1	1		301.26	301.26
	ADASMA	Thorlabs	1	1		13.97	13.97
	M93L02	Thorlabs	1	1		178.73	178.73
						TOTAL	22749.7
Multimode diode lasers deliverd by multimode optical fibres (with vibrator) are a cost-effective means to provide the high exctation intensities for SMLM (easySTORM) In principle, any laser engine can be used for excitation and should ideally be delivered via an optical fibre with a FC-APC connector. Single mode lasers may provide superior performance for TIRF but some despeckling may be required…
(D) Self-assembly single line laserbank (choose which laser to use)
CHOOSE A LASER - example used here is: 635 nm, 700mW, (with laser driver)	LDM-638-700-C	Lasertack	1	1	EUR 345.83	300.872	300.872
Laser driver with TEC controller and Peltier cooler	PD-01359	Laser tack	1	1	EUR 135	117.45	117.45
Metal box	146-5333	RS	1	1	14.94	11.41	11.41
Copper post for laserbox	CUSTOM	CUSTOM	1	N/A	CUSTOM	CUSTOM	CUSTOM
MB-5 box	401-9610	RS	1	1	10.22	10.22	10.22
Arduino Uno	769-7409	RS	1	1	20.55	20.55	20.55
Jumper wires	791-6454	RS	1	1	3.12	3.12	3.12
Jumper wires female/female	791-6450	RS	1	1	3.12	3.12	3.12
Resistor 29.4kO	683-3421	RS	1	25	0.525	0.525	0.021
Resistor 20kO	125-1166	RS	1	20	2.36	2.36	0.118
Capacitor 100nF	711-1396	RS	1	100	5.8	5.8	0.058
Headers	681-2988	RS	1	10	1.2	1.2	0.12
Solderable breadboard	897-1635	RS	1	1	1.57	1.57	1.57
DAC TLV5618	595-TLV5618AIP	Mouser	1	1	12.49	12.49	12.49
Kettle lead (IEC plug)	426-389	RS	1	1	9.2	9.2	9.2
Power socket	487-832	RS	1	1	6.22	6.22	6.22
USB cable	182-8833	RS	1	1	3.82	3.82	3.82
Power supply	880-8408	RS	1	1	20.89	20.89	20.89
Hex-key thumb screw	HKTS-5/64	Thorlabs	1	1	20.9	20.9	20.9
Mirror mount 1/2"	KM05/M	Thorlabs	2	1	31.64	31.64	63.28
1/2" Mirror	BB05-E02	Thorlabs	2	1	41.78	41.78	83.56
Pedestal post	PH20E/M	Thorlabs	4	1	20.09	20.09	80.36
Posts	TR30/M	Thorlabs	4	1	4.04	4.04	16.16
Clamping fork	CF125C/M	Thorlabs	4	1	9.44	9.44	37.76
SM1 cage plate	CP33/M	Thorlabs	1	1	14.32	14.32	14.32
Extension Rods	ER3-P4	Thorlabs	1	1	20.34	20.34	20.34
Extension Rods	ER05-P4	Thorlabs	1	1	15.57	15.57	15.57
xy mount	CXY1A	Thorlabs	1	1	151.1	151.1	151.1
fiber plate FC/PC	SM1FC	Thorlabs	1	1	25.33	25.33	25.33
fiber plate APC	SM1FCA	Thorlabs	1	1	26.87	26.87	26.87
Coupling lens	A260TM-A	Thorlabs	1	1	72.72	72.72	72.72
SM1 to M9 x 0.5 Lens Cell Adapter	S1TM09	Thorlabs	1	1	19.66	19.66	19.66
CHOOSE A FILTER FOR SUPERLUMINESCENCE SUPPRESSION: e.g. 636/10nm OD4 12.5mm	65-106	Edmund Optics	1	1	136	136	136
						TOTAL	783.93
(E) Other laser sources
You will need to ensure adequate filling of the modes of the fibre to achieve uniform illumination, and use an appropriate dichroic in the microscope
Thorlabs, RS, Mouser and Edmund prices updated on 19/05/2023

## Sheet: Transillumination
Transillumination components
Item	Part #	Manufacturer	Quantity	Price	Total	Notes
Pre-assembled transilluminator
Rack and pinion tilt-back transmitted illumination pillar.	P1136/000/000	Cairn	1	1650	1650
Rack and pinion non-tilting transmitted illumination pillar.	P1136/000/0NT	Cairn	1	875	875
Simple transmitted illumination pillar with LED mount.	P1136/001/000	Cairn	1	473	473
LED adapter plate for rack and pinion pillar.	P1136/LED/000	Cairn	1	250	250
Aura Lite head and controller	P1135/000/002	Cairn	1	1500	1500
Aura Pro head and controller	P1135/000/003	Cairn	1	1975	1975
Single channel white MonoLED illuminator.	P1125/000/WHT	Cairn	1	1040	1040
Cairn Prices updated 25/07/2023
